# Supplementary material for: P-Glycoprotein (MDR1/ABCB1) Restricts Brain Accumulation of the Novel EGFR Inhibitor EAI045 and Oral Elacridar Coadministration Enhances Its Brain Accumulation and Oral Exposure
Source: Pharmaceuticals (Basel). 2022 Sep 8;15(9):1124. doi: 10.3390/ph15091124 (PMC9505538; doi:10.3390/ph15091124)
Supplement: Supplementary file 1 [file pharmaceuticals-15-01124-s001.zip]

Archive with 1 entries (1 files):
- pharmaceuticals-1841020-supplementary.pdf
